# Supplementary material for: Transcription Factor 21 Promotes Chicken Adipocyte Differentiation at Least in Part via Activating MAPK/JNK Signaling
Source: Genes (Basel). 2021 Dec 10;12(12):1971. doi: 10.3390/genes12121971 (PMC8701358; doi:10.3390/genes12121971)
Supplement: Supplementary file 1 [file genes-12-01971-s001.zip]

Archive with 1 entries (1 files):
- genes-1456015-supplementary.pdf
